# Supplementary material for: Mediterranean Diet Effect on the Intestinal Microbiota, Symptoms, and Markers in Patients with Functional Gastrointestinal Disorders
Source: Microorganisms. 2024 Sep 28;12(10):1969. doi: 10.3390/microorganisms12101969 (PMC11509143; doi:10.3390/microorganisms12101969)
Supplement: Supplementary file 1 [file microorganisms-12-01969-s001.zip]

Archive with 1 entries (1 files):
- microorganisms-3189690-supplementary.pdf
